# Supplementary material for: In Vitro Anti-Leishmanial Activity of Essential Oils Extracted from Vietnamese Plants
Source: Molecules. 2017 Jun 27;22(7):1071. doi: 10.3390/molecules22071071 (PMC6152080; doi:10.3390/molecules22071071)
Supplement: Supplementary file 1 [file molecules-22-01071-s001.zip]

Archive with 3 entries (2 files):
- Supplementary materials/
- Supplementary materials/Certificate of number sign of samples.pdf
- Supplementary materials/Identification of scientific name of plants.pdf
